# Supplementary material for: Global trends in COVID-19 Alzheimer's related research: a bibliometric analysis
Source: Front Neurol. 2023 Jun 5;14:1193768. doi: 10.3389/fneur.2023.1193768 (PMC10278887; doi:10.3389/fneur.2023.1193768)
Supplement: Supplementary file 1 [file Table_1.XLSX]

## Sheet: Sheet1
label	replace by
sars-cov-2	covid-19
coronavirus	covid-19
pandemic	covid-19
dementia	alzheimer's disease
covid-19 pandemic	covid-19
